# Supplementary material for: Salt-Related Knowledge, Attitudes and Behaviors (KABs) among Victorian Adults Following 22-Months of a Consumer Awareness Campaign
Source: Nutrients. 2020 Apr 26;12(5):1216. doi: 10.3390/nu12051216 (PMC7282017; doi:10.3390/nu12051216)
Supplement: Supplementary file 1 [file nutrients-12-01216-s001.zip]

Archive with 3 entries (2 files):
- supple-final/
- supple-final/Grimes Supplementary File 1. Salt KAB questionnaire.pdf
- supple-final/Grimes Supplementary File 2. Additional data.docx
